# Supplementary material for: Frequent Detection of HIV-1 Variants With Mixed Coreceptor Usage Among People Who Inject Drugs Infected With CRF01_AE: Possible Association With Coreceptor Switch
Source: Open Forum Infect Dis. 2026 Feb 21;13(2):ofag080. doi: 10.1093/ofid/ofag080 (PMC12951246; doi:10.1093/ofid/ofag080)
Supplement: ofag080_Supplementary_Data [file ofag080_supplementary_data.zip]

Archive with 6 entries (6 files):
- Maeda_OFID_figure_S1.jpg
- OFID_supplemental_figure_legends.docx
- Table_S1.docx
- Table_S2.docx
- Table_S3.docx
- Table_S4.docx
